# Supplementary material for: A chromosome-scale genome assembly of the pioneer plant Stylosanthes angustifolia: insights into genome evolution and drought adaptation
Source: Gigascience. 2025 Jan 24;14:giae118. doi: 10.1093/gigascience/giae118 (PMC11758145; doi:10.1093/gigascience/giae118)
Supplement: giae118_Supplemental_Figures_and_Tables [file giae118_supplemental_figures_and_tables.zip]

Archive with 8 entries (8 files):
- Figure S1.pdf
- Figure S2.pdf
- Figure S3.pdf
- Figure S4.pdf
- Figure S5.pdf
- Figure S6.pdf
- Figure S7.pdf
- Supplementary Tables.xlsx
