# Supplementary material for: A chromosome-scale genome assembly of the pioneer plant Stylosanthes angustifolia: insights into genome evolution and drought adaptation
Source: Gigascience. 2025 Jan 24;14:giae118. doi: 10.1093/gigascience/giae118 (PMC11758145; doi:10.1093/gigascience/giae118)
Supplement: giae118_Supplemental_Figures_and_Tables [file giae118_supplemental_figures_and_tables.zip › Supplementary Tables.xlsx]

## Sheet: S1
Table S1. Statistics of Oxford Nanopore (ONT) sequencing data of S. angustifolia.
Sample	No. reads	Total length (Gb)	Average length (Bp)	Max length (Bp)	N50	GC(%)
SAN_ONT	6107407	104.72	17146.2	255541	26706	35.35

## Sheet: S2
Table S2. Statistics of Next-Generation Sequencing (NGS) data of S. angustifolia.
Sample	No. reads	Total length (Gb)	Read length (Bp)	Q20 (%)	Q30 (%)	GC (%)
SAN_WGS	233853014	35.08	150	96.95	88.8	36.66

## Sheet: S3
Table S3. Statistics of high-through chromosome conformation capture (Hi-C) sequencing data of S. angustifolia.
Sample	No. reads	Total length (Gb)	Read length (Bp)	Q20 (%)	Q30 (%)	GC (%)
SAN_HiC	359297118	53.89	150	97.81	93.25	39.12

## Sheet: S4
Table S4. BUSCO assessment of assembled genome.
	Number	Percentage (%)
Complete BUSCOs (C)	1602	99.26
Complete and single-copy BUSCOs (S)	1522	94.3
Complete and duplicated BUSCOs (D)	80	4.96
Fragmented BUSCOs (F)	6	0.37
Missing BUSCOs (M)	6	0.37
Total BUSCO groups in embryophyta_odb10	1614	100

## Sheet: S5
Table S5. Statistics of repetitive sequence in the assembled genome.
Method	Repeat Size	Percentage (%)
TRF	23182964	3.59
Repeatmasker (RepBase)	130831330	20.26
De novo	292559006	45.3
Total	319975685	49.54

## Sheet: S6
Table S6. Classification of repetitive sequence in the assembled genome.
Type	Repbase TEs		De novo		Combined TEs
	Length (Bp)	Percentage in genome (%)	Length (Bp)	Percentage in genome (%)	Length (Bp)	Percentage in genome (%)
DNA	8842065	1.369	9119157	1.4119	15716184	2.43331
LINE	7533620	1.16642	7186692	1.1127	10320370	1.59789
SINE	22727	0.00351879	0	0	22727	0.00351879
LTR	114994416	17.8044	264100897	40.8903	270841304	41.9339
Other	7556	0.00116988	0	0	7556	0.00116988
Unknown	0	0	12870781	1.99276	12870781	1.99276
Total	130831330	20.2564	289026248	44.7495	302085278	46.7714

## Sheet: S7
Table S7. Statistics of RNA-seq data from different tissues.
Sample	Clean reads	Clean base (Gb)	Reads length (Bp)	Q20(%)	Q30(%)	GC(%)
Root	43382996	6.50745	150	98.255	94.61	44.34
Stem	44911372	6.73671	150	98.45	95.075	45.325
Leaf	91540886	13.7311	150	97.95	93.775	44.145
Flower	44564934	6.68474	150	98.285	94.685	45.46
Seed	44924390	6.73866	150	98.365	95.05	47.915

## Sheet: S8
Table S8. BUSCO assessment of predicted gene set.
	Number	Percentage (%)
Complete BUSCOs (C)	1577	97.71
Complete and single-copy BUSCOs (S)	1493	92.5
Complete and duplicated BUSCOs (D)	84	5.2
Fragmented BUSCOs (F)	7	0.44
Missing BUSCOs (M)	30	1.86
Total BUSCO groups in embryophyta_odb10	1614	100

## Sheet: S9
Table S9. Functional annotation of the predicted genes.
Terms	Number	Percentage (%)
Total genes	36857	100
NR	36426	98.83
SwissProt	24378	66.14
KEGG	25357	68.8
KOG	24755	67.16
TrEMBL	36119	98
Interpro	30708	83.32
GO	23982	65.07
Total-annotated	36466	98.94

## Sheet: S10
Table S10. Statistics of non-coding RNAs in the assembled genome.
Type		Copy	Average length(Bp)	Total length(Bp)	Percentage (%)
miRNA		97	122.01	11835	0.001832
tRNA		573	74.8569	42893	0.006641
rRNA	rRNA	375	149.595	56098	0.008686
	18S	39	567.795	22144	0.003429
	28S	31	129.581	4017	0.000622
	5.8S	9	150.889	1358	0.00021
	5S	296	96.5507	28579	0.004425
snRNA	snRNA	3048	107.488	327622	0.050725
	CD-box	2947	106.373	313480	0.048536
	HACA-box	35	128.257	4489	0.000695
	splicing	66	146.258	9653	0.001495

[truncated: 14 more sheets: S11, S12, S13, S14, S15, S16, S17, S18, S19, S20, S21, S22, S23, S24]
